# Supplementary material for: Coherent soft X-ray diffraction imaging of coliphage PR772 at the Linac coherent light source
Source: Sci Data. 2017 Jun 27;4:170079. doi: 10.1038/sdata.2017.79 (PMC5501160; doi:10.1038/sdata.2017.79)
Supplement: Supplementary file 1 [file sdata201779-isa1.zip]

Archive with 3 entries (3 files):
- i_Investigation.txt
- s_study_Aquila.txt
- a_assay_Aquila.txt
