# Supplementary material for: Coherent soft X-ray diffraction imaging of coliphage PR772 at the Linac coherent light source
Source: Sci Data. 2017 Jun 27;4:170079. doi: 10.1038/sdata.2017.79 (PMC5501160; doi:10.1038/sdata.2017.79)
Supplement: Supplementary file 1 [file sdata201779-isa1.zip › i_Investigation.txt]

# Investigation File generated for Scientific Data with Investigation File Authoring Tool version 0.1.0 on 15/05/2017 - This metadata file is CC0
ONTOLOGY SOURCE REFERENCE
Term Source Name	NCBITAXON	UO	XCO	OMIT	CHMO	ERO	NCIT	MS	OBI
Term Source File	http://data.bioontology.org/ontologies/NCBITAXON	http://data.bioontology.org/ontologies/UO	http://data.bioontology.org/ontologies/XCO	http://data.bioontology.org/ontologies/OMIT	http://data.bioontology.org/ontologies/CHMO	http://data.bioontology.org/ontologies/ERO	http://data.bioontology.org/ontologies/NCIT	http://data.bioontology.org/ontologies/MS	http://data.bioontology.org/ontologies/OBI
Term Source Version	2016AB	unknown	4.17	OBO 4.0-12122013-2338	releases/2014-11-20	2013-08-02	17.03d	4.0.1	2014-08-18
Term Source Description	National Center for Biotechnology Information (NCBI) Organismal Classification	Units of Measurement Ontology	Experimental Conditions Ontology	Ontology for MicroRNA Target	Chemical Methods Ontology	Eagle-I Research Resource Ontology	National Cancer Institute Thesaurus	Mass Spectrometry Ontology	Ontology for Biomedical Investigations
INVESTIGATION
Investigation Identifier
Investigation Title
Investigation Description
Investigation Submission Date
Investigation Public Release Date
INVESTIGATION PUBLICATIONS
Investigation PubMed ID
Investigation Publication DOI
Investigation Publication Author List
Investigation Publication Title
Investigation Publication Status
Investigation Publication Status Term Accession Number
Investigation Publication Status Term Source REF
INVESTIGATION CONTACTS
Investigation Person Last Name
Investigation Person Mid Initials
Investigation Person First Name
Investigation Person Address
Investigation Person Phone
Investigation Person Fax
Investigation Person Email
Investigation Person Affiliation
Investigation Person Roles
Investigation Person Roles Term Accession Number
Investigation Person Roles Term Source REF
STUDY
Study Identifier	10.1038/sdata.2017.79
Study Title	Coherent soft X-ray diffraction imaging of coliphage PR772 at the Linac coherent light source
Study Submission Date	09/01/2017
Study Public Release Date	27/06/2017
Study Description	http://www.nature.com/articles/sdata201779#abstract
Study File Name	s_study_Aquila.txt
Comment[Subject Keywords]	///;//;///;//
Comment[Manuscript Licence]	CC BY-4.0
Comment[Experimental Metadata Licence]	CC0
Comment[Supplementary Information File Name]	
Comment[Supplementary Information File Type]	x-zip-compressed
Comment[Supplementary Information File URL]	http://www.nature.com/articles/sdata201779#supplementary-information
Comment[Data Repository]	Coherent X-ray Imaging Data Bank (CXIDB)
Comment[Data Record Accession]	doi:10.11577/1349664
Comment[Data Record URI]	https://doi.org/10.11577/1349664
STUDY DESIGN DESCRIPTORS
Study Design Type	virus particle imaging objective
Study Design Type Term Accession Number	""
Study Design Type Term Source REF	""
STUDY PUBLICATIONS
Study PubMed ID
Study Publication DOI
Study Publication Author List
Study Publication Title
Study Publication Status
Study Publication Status Term Accession Number
Study Publication Status Term Source REF
STUDY FACTORS
Study Factor Name
Study Factor Type
Study Factor Type Term Accession Number
Study Factor Type Term Source REF
STUDY ASSAYS
Study Assay Measurement Type	X-ray diffraction
Study Assay Measurement Type Term Accession Number	CHMO:0000156
Study Assay Measurement Type Term Source REF	CHMO
Study Assay Technology Type	X-ray free electron laser
Study Assay Technology Type Term Accession Number	""
Study Assay Technology Type Term Source REF	""
Study Assay Technology Platform	""
Study Assay File Name	a_assay_Aquila.txt
STUDY PROTOCOLS
Study Protocol Name	Sample Preparation	Sample Characterization	X-ray free-electron laser	Data Processing
Study Protocol Type	sample preparation for assay	Characterization	free electron laser	data transformation
Study Protocol Type Term Accession Number	OBI:0000073	NCIT:C62606	MS:1000853	OBI:0200000
Study Protocol Type Term Source REF	ERO	NCIT	MS	OBI
Study Protocol Description				
Study Protocol URI	""	""	""	""
Study Protocol Version				
Study Protocol Parameters Name	""	""	instrument; operating mode; beamline; experiment environment; wavelength; pulse duration; detector model; detector distance; sample delivery method; sample delivery device; sample temperature; sample environment; energy at interaction region; x-ray focus size; 	""
Study Protocol Parameters Name Term Accession Number	""	""	""	""
Study Protocol Parameters Name Term Source REF	""	""	""	""
Study Protocol Components Name	""	""	""	""
Study Protocol Components Type	""	""	""	""
Study Protocol Components Type Term Accession Number	""	""	""	""
Study Protocol Components Type Term Source REF	""	""	""	""
STUDY CONTACTS
Study Person Last Name	Reddy	Yoon	Aquila	Awel	Ayyer	Barty	Berntsen	Bielecki	Bobkov	Bucher	Carini	Carron	Chapman	Daurer	DeMirci	Ekeberg	Fromme	Hajdu	Hanke	Hart	Hogue	Hosseinizadeh	Kim	Kirian	Kurta	Larsson	Duane Loh	Maia	Mancuso	Mühlig	Munke	Nam	Nettelblad	Ourmazd	Rose	Schwander	Seibert	Sellberg	Song	Spence	Svenda	Van der Schot	Vartanyants	Williams	Xavier
Study Person First Name	Hemanth K.N.	Chun Hong	Andrew	Salah	Kartik	Anton	Peter	Johan	Sergey	Maximilian	Gabriella A.	Sebastian	Henry	Benedikt	Hasan	Tomas	Petra	Janos	Max Felix	Philip	Brenda G.	Ahmad	Yoonhee	Richard A.	Ruslan P.	Daniel S.D.	N.	Filipe R.N.C.	Adrian P.	Kerstin	Anna	Daewoong	Carl	Abbas	Max	Peter	Marvin	Jonas A.	Changyong	John C.H.	Martin	Gijs	Ivan A.	Garth J.	P. Lourdu
Study Person Mid Initials																																													
Study Person Email	""	""	Aquila@slac.stanford.ed	""	""	""	""	johanb@xray.bmc.uu.se	""	""	""	""	""	""	""	""	""	""	""	""	""	""	""	""	""	""	""	""	""	""	""	""	""	""	""	""	""	""	""	""	""	""	""	""	""
Study Person Phone																																													
Study Person Fax																																													
Study Person Address																																													
Study Person Affiliation	Laboratory of Molecular Biophysics, Department of Cell and Molecular Biology, Uppsala University, Husargatan 3 (Box 596), Uppsala SE-75124, Sweden	SLAC National Accelerator Laboratory, 2575 Sand Hill Road, Menlo Park, California 94025, USA	SLAC National Accelerator Laboratory, 2575 Sand Hill Road, Menlo Park, California 94025, USA	Center for Free-Electron Laser Science, DESY, Notkestrasse 85, 22607 Hamburg, Germany	Center for Free-Electron Laser Science, DESY, Notkestrasse 85, 22607 Hamburg, Germany	Center for Free-Electron Laser Science, DESY, Notkestrasse 85, 22607 Hamburg, Germany	Australian Research Council Centre of Excellence in Advanced Molecular Imaging, La Trobe Institute for Molecular Science, La Trobe University, Melbourne 3086, Australia	Laboratory of Molecular Biophysics, Department of Cell and Molecular Biology, Uppsala University, Husargatan 3 (Box 596), Uppsala SE-75124, Sweden	National Research Centre ‘Kurchatov Institute’, Akademika Kurchatova pl. 1, 123182 Moscow, Russia	SLAC National Accelerator Laboratory, 2575 Sand Hill Road, Menlo Park, California 94025, USA	SLAC National Accelerator Laboratory, 2575 Sand Hill Road, Menlo Park, California 94025, USA	SLAC National Accelerator Laboratory, 2575 Sand Hill Road, Menlo Park, California 94025, USA	Center for Free-Electron Laser Science, DESY, Notkestrasse 85, 22607 Hamburg, Germany	Laboratory of Molecular Biophysics, Department of Cell and Molecular Biology, Uppsala University, Husargatan 3 (Box 596), Uppsala SE-75124, Sweden	SLAC National Accelerator Laboratory, 2575 Sand Hill Road, Menlo Park, California 94025, USA	Laboratory of Molecular Biophysics, Department of Cell and Molecular Biology, Uppsala University, Husargatan 3 (Box 596), Uppsala SE-75124, Sweden	Biodesign Center for Applied Structural Discovery, Biodesign Institute at Arizona State University, Tempe, Arizona 85287-5001, USA	Laboratory of Molecular Biophysics, Department of Cell and Molecular Biology, Uppsala University, Husargatan 3 (Box 596), Uppsala SE-75124, Sweden	Laboratory of Molecular Biophysics, Department of Cell and Molecular Biology, Uppsala University, Husargatan 3 (Box 596), Uppsala SE-75124, Sweden	SLAC National Accelerator Laboratory, 2575 Sand Hill Road, Menlo Park, California 94025, USA	Biodesign Center for Applied Structural Discovery, Biodesign Institute at Arizona State University, Tempe, Arizona 85287-5001, USA	Department of Physics, University of Wisconsin Milwaukee, KIRC, 3135 N. Maryland Ave, Milwaukee, Wisconsin 53211, USA	Department of Physics, Pohang University of Science and Technology, Pohang 37673, Korea	Department of Physics, Arizona State University, Tempe, Arizona 85287, USA	European X-ray Free Electron Laser GmbH, Holzkoppel 4, 22869 Schenefeld, Germany	Laboratory of Molecular Biophysics, Department of Cell and Molecular Biology, Uppsala University, Husargatan 3 (Box 596), Uppsala SE-75124, Sweden	Department of Physics, National University of Singapore Blk S12, 2 Science Drive 3, Singapore 117551	Laboratory of Molecular Biophysics, Department of Cell and Molecular Biology, Uppsala University, Husargatan 3 (Box 596), Uppsala SE-75124, Sweden	European X-ray Free Electron Laser GmbH, Holzkoppel 4, 22869 Schenefeld, Germany	Laboratory of Molecular Biophysics, Department of Cell and Molecular Biology, Uppsala University, Husargatan 3 (Box 596), Uppsala SE-75124, Sweden	Laboratory of Molecular Biophysics, Department of Cell and Molecular Biology, Uppsala University, Husargatan 3 (Box 596), Uppsala SE-75124, Sweden	Department of Physics, Pohang University of Science and Technology, Pohang 37673, Korea	Laboratory of Molecular Biophysics, Department of Cell and Molecular Biology, Uppsala University, Husargatan 3 (Box 596), Uppsala SE-75124, Sweden	Department of Physics, University of Wisconsin Milwaukee, KIRC, 3135 N. Maryland Ave, Milwaukee, Wisconsin 53211, USA	Deutsches Elektronen-Synchrotron DESY, Notkestraße 85, D-22607 Hamburg, Germany	Department of Physics, University of Wisconsin Milwaukee, KIRC, 3135 N. Maryland Ave, Milwaukee, Wisconsin 53211, USA	Laboratory of Molecular Biophysics, Department of Cell and Molecular Biology, Uppsala University, Husargatan 3 (Box 596), Uppsala SE-75124, Sweden	Laboratory of Molecular Biophysics, Department of Cell and Molecular Biology, Uppsala University, Husargatan 3 (Box 596), Uppsala SE-75124, Sweden	Department of Physics, Pohang University of Science and Technology, Pohang 37673, Korea	Department of Physics, Arizona State University, Tempe, Arizona 85287, USA	Laboratory of Molecular Biophysics, Department of Cell and Molecular Biology, Uppsala University, Husargatan 3 (Box 596), Uppsala SE-75124, Sweden	Laboratory of Molecular Biophysics, Department of Cell and Molecular Biology, Uppsala University, Husargatan 3 (Box 596), Uppsala SE-75124, Sweden	Deutsches Elektronen-Synchrotron DESY, Notkestraße 85, D-22607 Hamburg, Germany	NSLS-II, Brookhaven National Laboratory, Upton, New York 11873, USA	Center for Free-Electron Laser Science, DESY, Notkestrasse 85, 22607 Hamburg, Germany
Study Person Roles																																													
Study Person Roles Term Accession Number																																													
Study Person Roles Term Source REF																																													
Comment[Study Person ORCID]					0000-0002-6881-564X		0000-0003-2136-4105						0000-0002-4655-1743	0000-0002-1887-7551	0000-0002-9135-5397																0000-0002-5510-2245			0000-0001-9946-3889				0000-0003-2793-5052							
Comment[Funder]																																													
Comment[FundRef ID]																																													
Comment[Funder Term Source REF]																																													
Comment[Grant Identifier]																																													
