# Supplementary material for: Coherent soft X-ray diffraction imaging of coliphage PR772 at the Linac coherent light source
Source: Sci Data. 2017 Jun 27;4:170079. doi: 10.1038/sdata.2017.79 (PMC5501160; doi:10.1038/sdata.2017.79)
Supplement: Supplementary file 1 [file sdata201779-isa1.zip › s_study_Aquila.txt]

Source Name	Material Type	Term Source REF	Term Accession Number	Characteristics[organism]	Term Source REF	Term Accession Number	Protocol REF	Protocol REF	Comment[surrounding medium]	Comment[sample concentration]	Sample Name
ATCC	Virus	NCBITAXON	NCBITaxon:10239	Enterobacteria phage PR772	NCBITAXON	NCBITaxon:261665	Sample Preparation	Sample Characterization	250mM ammonium acetate, pH 7.5	1E13 particles per mL	s1
