# Supplementary material for: Coherent soft X-ray diffraction imaging of coliphage PR772 at the Linac coherent light source
Source: Sci Data. 2017 Jun 27;4:170079. doi: 10.1038/sdata.2017.79 (PMC5501160; doi:10.1038/sdata.2017.79)
Supplement: Supplementary file 1 [file sdata201779-isa1.zip › a_assay_Aquila.txt]

Sample Name	Assay Name	Protocol REF	Parameter Value[instrument]	Parameter Value[operating mode]	Parameter Value[beamline]	Parameter Value[experiment environment]	Parameter Value[wavelength]	Unit	Term Source REF	Term Accession Number	Parameter Value[pulse duration]	Unit	Term Source REF	Term Accession Number	Parameter Value[detector model]	Parameter Value[detector distance]	Unit	Term Source REF	Term Accession Number	Parameter Value[sample delivery method]	Parameter Value[sample delivery device]	Parameter Value[sample temperature]	Term Source REF	Term Accession Number	Parameter Value[sample environment]	Term Source REF	Term Accession Number	Parameter Value[energy at interaction region]	Unit	Term Source REF	Term Accession Number	Parameter Value[x-ray focus size]	Unit	Term Source REF	Term Accession Number	Raw Data File	Comment[Data Repository]	Comment[Data Record Accession]	Comment[Data Record URI]	Protocol REF	Derived Data File	Comment[Data Repository]	Comment[Data Record Accession]	Comment[Data Record URI]
s1	run 182	X-ray free-electron laser	Linac Coherent Light Source (LCLS)	Self-Amplified Spontaneous Emission	AMO	LAMP at AMO	7.75	Angstrom	UO	UO:0000019	0.07	picosecond	UO	UO:0000030	pnCCD	58.1	centimeter	UO	UO:0000015	Aerosol injection	GDVN through aerodynamic lens stack	room temperature ambient air	XCO	XCO:0000058	vacuum	OMIT	OMIT:0015452	0.4	microJoule per pulse			1.5	square micrometer			e658-r0182-s??-c??.xtc	Coherent X-ray Imaging Data Bank (CXIDB)	doi:10.11577/1349664	https://doi.org/10.11577/1349664	Data Processing	amo86615_182_PR772_single.h5	Coherent X-ray Imaging Data Bank (CXIDB)	doi:10.11577/1349664	https://doi.org/10.11577/1349664
s1	run 183	X-ray free-electron laser	Linac Coherent Light Source (LCLS)	Self-Amplified Spontaneous Emission	AMO	LAMP at AMO	7.75	Angstrom	UO	UO:0000019	0.07	picosecond	UO	UO:0000030	pnCCD	58.1	centimeter	UO	UO:0000015	Aerosol injection	GDVN through aerodynamic lens stack	room temperature ambient air	XCO	XCO:0000058	vacuum	OMIT	OMIT:0015452	0.4	microJoule per pulse			1.5	square micrometer			e658-r0183-s??-c??.xtc	Coherent X-ray Imaging Data Bank (CXIDB)	doi:10.11577/1349664	https://doi.org/10.11577/1349664	Data Processing	amo86615_183_PR772_single.h5	Coherent X-ray Imaging Data Bank (CXIDB)	doi:10.11577/1349664	https://doi.org/10.11577/1349664
s1	run 184	X-ray free-electron laser	Linac Coherent Light Source (LCLS)	Self-Amplified Spontaneous Emission	AMO	LAMP at AMO	7.75	Angstrom	UO	UO:0000019	0.07	picosecond	UO	UO:0000030	pnCCD	58.1	centimeter	UO	UO:0000015	Aerosol injection	GDVN through aerodynamic lens stack	room temperature ambient air	XCO	XCO:0000058	vacuum	OMIT	OMIT:0015452	0.4	microJoule per pulse			1.5	square micrometer			e658-r0184-s??-c??.xtc	Coherent X-ray Imaging Data Bank (CXIDB)	doi:10.11577/1349664	https://doi.org/10.11577/1349664	Data Processing	amo86615_184_PR772_single.h5	Coherent X-ray Imaging Data Bank (CXIDB)	doi:10.11577/1349664	https://doi.org/10.11577/1349664
s1	run 185	X-ray free-electron laser	Linac Coherent Light Source (LCLS)	Self-Amplified Spontaneous Emission	AMO	LAMP at AMO	7.75	Angstrom	UO	UO:0000019	0.07	picosecond	UO	UO:0000030	pnCCD	58.1	centimeter	UO	UO:0000015	Aerosol injection	GDVN through aerodynamic lens stack	room temperature ambient air	XCO	XCO:0000058	vacuum	OMIT	OMIT:0015452	0.4	microJoule per pulse			1.5	square micrometer			e658-r0185-s??-c??.xtc	Coherent X-ray Imaging Data Bank (CXIDB)	doi:10.11577/1349664	https://doi.org/10.11577/1349664	Data Processing	amo86615_185_PR772_single.h5	Coherent X-ray Imaging Data Bank (CXIDB)	doi:10.11577/1349664	https://doi.org/10.11577/1349664
s1	run 186	X-ray free-electron laser	Linac Coherent Light Source (LCLS)	Self-Amplified Spontaneous Emission	AMO	LAMP at AMO	7.75	Angstrom	UO	UO:0000019	0.07	picosecond	UO	UO:0000030	pnCCD	58.1	centimeter	UO	UO:0000015	Aerosol injection	GDVN through aerodynamic lens stack	room temperature ambient air	XCO	XCO:0000058	vacuum	OMIT	OMIT:0015452	0.4	microJoule per pulse			1.5	square micrometer			e658-r0186-s??-c??.xtc	Coherent X-ray Imaging Data Bank (CXIDB)	doi:10.11577/1349664	https://doi.org/10.11577/1349664	Data Processing	amo86615_186_PR772_single.h5	Coherent X-ray Imaging Data Bank (CXIDB)	doi:10.11577/1349664	https://doi.org/10.11577/1349664
s1	run 187	X-ray free-electron laser	Linac Coherent Light Source (LCLS)	Self-Amplified Spontaneous Emission	AMO	LAMP at AMO	7.75	Angstrom	UO	UO:0000019	0.07	picosecond	UO	UO:0000030	pnCCD	58.1	centimeter	UO	UO:0000015	Aerosol injection	GDVN through aerodynamic lens stack	room temperature ambient air	XCO	XCO:0000058	vacuum	OMIT	OMIT:0015452	0.4	microJoule per pulse			1.5	square micrometer			e658-r0187-s??-c??.xtc	Coherent X-ray Imaging Data Bank (CXIDB)	doi:10.11577/1349664	https://doi.org/10.11577/1349664	Data Processing	amo86615_187_PR772_single.h5	Coherent X-ray Imaging Data Bank (CXIDB)	doi:10.11577/1349664	https://doi.org/10.11577/1349664
s1	run 188	X-ray free-electron laser	Linac Coherent Light Source (LCLS)	Self-Amplified Spontaneous Emission	AMO	LAMP at AMO	7.75	Angstrom	UO	UO:0000019	0.07	picosecond	UO	UO:0000030	pnCCD	58.1	centimeter	UO	UO:0000015	Aerosol injection	GDVN through aerodynamic lens stack	room temperature ambient air	XCO	XCO:0000058	vacuum	OMIT	OMIT:0015452	0.4	microJoule per pulse			1.5	square micrometer			e658-r0188-s??-c??.xtc	Coherent X-ray Imaging Data Bank (CXIDB)	doi:10.11577/1349664	https://doi.org/10.11577/1349664	Data Processing	amo86615_188_PR772_single.h5	Coherent X-ray Imaging Data Bank (CXIDB)	doi:10.11577/1349664	https://doi.org/10.11577/1349664
s1	run 189	X-ray free-electron laser	Linac Coherent Light Source (LCLS)	Self-Amplified Spontaneous Emission	AMO	LAMP at AMO	7.75	Angstrom	UO	UO:0000019	0.07	picosecond	UO	UO:0000030	pnCCD	58.1	centimeter	UO	UO:0000015	Aerosol injection	GDVN through aerodynamic lens stack	room temperature ambient air	XCO	XCO:0000058	vacuum	OMIT	OMIT:0015452	0.4	microJoule per pulse			1.5	square micrometer			e658-r0189-s??-c??.xtc	Coherent X-ray Imaging Data Bank (CXIDB)	doi:10.11577/1349664	https://doi.org/10.11577/1349664	Data Processing	amo86615_189_PR772_single.h5	Coherent X-ray Imaging Data Bank (CXIDB)	doi:10.11577/1349664	https://doi.org/10.11577/1349664
s1	run 190	X-ray free-electron laser	Linac Coherent Light Source (LCLS)	Self-Amplified Spontaneous Emission	AMO	LAMP at AMO	7.75	Angstrom	UO	UO:0000019	0.07	picosecond	UO	UO:0000030	pnCCD	58.1	centimeter	UO	UO:0000015	Aerosol injection	GDVN through aerodynamic lens stack	room temperature ambient air	XCO	XCO:0000058	vacuum	OMIT	OMIT:0015452	0.4	microJoule per pulse			1.5	square micrometer			e658-r0190-s??-c??.xtc	Coherent X-ray Imaging Data Bank (CXIDB)	doi:10.11577/1349664	https://doi.org/10.11577/1349664	Data Processing	amo86615_190_PR772_single.h5	Coherent X-ray Imaging Data Bank (CXIDB)	doi:10.11577/1349664	https://doi.org/10.11577/1349664
s1	run 191	X-ray free-electron laser	Linac Coherent Light Source (LCLS)	Self-Amplified Spontaneous Emission	AMO	LAMP at AMO	7.75	Angstrom	UO	UO:0000019	0.07	picosecond	UO	UO:0000030	pnCCD	58.1	centimeter	UO	UO:0000015	Aerosol injection	GDVN through aerodynamic lens stack	room temperature ambient air	XCO	XCO:0000058	vacuum	OMIT	OMIT:0015452	0.4	microJoule per pulse			1.5	square micrometer			e658-r0191-s??-c??.xtc	Coherent X-ray Imaging Data Bank (CXIDB)	doi:10.11577/1349664	https://doi.org/10.11577/1349664	Data Processing	amo86615_191_PR772_single.h5	Coherent X-ray Imaging Data Bank (CXIDB)	doi:10.11577/1349664	https://doi.org/10.11577/1349664
s1	run 192	X-ray free-electron laser	Linac Coherent Light Source (LCLS)	Self-Amplified Spontaneous Emission	AMO	LAMP at AMO	7.75	Angstrom	UO	UO:0000019	0.07	picosecond	UO	UO:0000030	pnCCD	58.1	centimeter	UO	UO:0000015	Aerosol injection	GDVN through aerodynamic lens stack	room temperature ambient air	XCO	XCO:0000058	vacuum	OMIT	OMIT:0015452	0.4	microJoule per pulse			1.5	square micrometer			e658-r0192-s??-c??.xtc	Coherent X-ray Imaging Data Bank (CXIDB)	doi:10.11577/1349664	https://doi.org/10.11577/1349664	Data Processing	amo86615_192_PR772_single.h5	Coherent X-ray Imaging Data Bank (CXIDB)	doi:10.11577/1349664	https://doi.org/10.11577/1349664
s1	run 193	X-ray free-electron laser	Linac Coherent Light Source (LCLS)	Self-Amplified Spontaneous Emission	AMO	LAMP at AMO	7.75	Angstrom	UO	UO:0000019	0.07	picosecond	UO	UO:0000030	pnCCD	58.1	centimeter	UO	UO:0000015	Aerosol injection	GDVN through aerodynamic lens stack	room temperature ambient air	XCO	XCO:0000058	vacuum	OMIT	OMIT:0015452	0.4	microJoule per pulse			1.5	square micrometer			e658-r0193-s??-c??.xtc	Coherent X-ray Imaging Data Bank (CXIDB)	doi:10.11577/1349664	https://doi.org/10.11577/1349664	Data Processing	amo86615_193_PR772_single.h5	Coherent X-ray Imaging Data Bank (CXIDB)	doi:10.11577/1349664	https://doi.org/10.11577/1349664
s1	run 194	X-ray free-electron laser	Linac Coherent Light Source (LCLS)	Self-Amplified Spontaneous Emission	AMO	LAMP at AMO	7.75	Angstrom	UO	UO:0000019	0.07	picosecond	UO	UO:0000030	pnCCD	58.1	centimeter	UO	UO:0000015	Aerosol injection	GDVN through aerodynamic lens stack	room temperature ambient air	XCO	XCO:0000058	vacuum	OMIT	OMIT:0015452	0.4	microJoule per pulse			1.5	square micrometer			e658-r0194-s??-c??.xtc	Coherent X-ray Imaging Data Bank (CXIDB)	doi:10.11577/1349664	https://doi.org/10.11577/1349664	Data Processing	amo86615_194_PR772_single.h5	Coherent X-ray Imaging Data Bank (CXIDB)	doi:10.11577/1349664	https://doi.org/10.11577/1349664
s1	run 195	X-ray free-electron laser	Linac Coherent Light Source (LCLS)	Self-Amplified Spontaneous Emission	AMO	LAMP at AMO	7.75	Angstrom	UO	UO:0000019	0.07	picosecond	UO	UO:0000030	pnCCD	58.1	centimeter	UO	UO:0000015	Aerosol injection	GDVN through aerodynamic lens stack	room temperature ambient air	XCO	XCO:0000058	vacuum	OMIT	OMIT:0015452	0.4	microJoule per pulse			1.5	square micrometer			e658-r0195-s??-c??.xtc	Coherent X-ray Imaging Data Bank (CXIDB)	doi:10.11577/1349664	https://doi.org/10.11577/1349664	Data Processing	amo86615_195_PR772_single.h5	Coherent X-ray Imaging Data Bank (CXIDB)	doi:10.11577/1349664	https://doi.org/10.11577/1349664
s1	run 196	X-ray free-electron laser	Linac Coherent Light Source (LCLS)	Self-Amplified Spontaneous Emission	AMO	LAMP at AMO	7.75	Angstrom	UO	UO:0000019	0.07	picosecond	UO	UO:0000030	pnCCD	58.1	centimeter	UO	UO:0000015	Aerosol injection	GDVN through aerodynamic lens stack	room temperature ambient air	XCO	XCO:0000058	vacuum	OMIT	OMIT:0015452	0.4	microJoule per pulse			1.5	square micrometer			e658-r0196-s??-c??.xtc	Coherent X-ray Imaging Data Bank (CXIDB)	doi:10.11577/1349664	https://doi.org/10.11577/1349664	Data Processing	amo86615_196_PR772_single.h5	Coherent X-ray Imaging Data Bank (CXIDB)	doi:10.11577/1349664	https://doi.org/10.11577/1349664
s1	run 197	X-ray free-electron laser	Linac Coherent Light Source (LCLS)	Self-Amplified Spontaneous Emission	AMO	LAMP at AMO	7.75	Angstrom	UO	UO:0000019	0.07	picosecond	UO	UO:0000030	pnCCD	58.1	centimeter	UO	UO:0000015	Aerosol injection	GDVN through aerodynamic lens stack	room temperature ambient air	XCO	XCO:0000058	vacuum	OMIT	OMIT:0015452	0.4	microJoule per pulse			1.5	square micrometer			e658-r0197-s??-c??.xtc	Coherent X-ray Imaging Data Bank (CXIDB)	doi:10.11577/1349664	https://doi.org/10.11577/1349664	Data Processing	amo86615_197_PR772_single.h5	Coherent X-ray Imaging Data Bank (CXIDB)	doi:10.11577/1349664	https://doi.org/10.11577/1349664
